# Supplementary material for: Methylation Patterns of DKK1, DKK3 and GSK3β Are Accompanied with Different Expression Levels in Human Astrocytoma
Source: Cancers (Basel). 2021 May 21;13(11):2530. doi: 10.3390/cancers13112530 (PMC8196684; doi:10.3390/cancers13112530)
Supplement: Supplementary file 1 [file cancers-13-02530-s001.zip]

Archive with 1 entries (1 files):
- cancers-1227146-supplementary - Copy.pdf
